# Supplementary material for: Is PEEK cage better than titanium cage in anterior cervical discectomy and fusion surgery? A meta-analysis
Source: BMC Musculoskelet Disord. 2016 Sep 1;17(1):379. doi: 10.1186/s12891-016-1234-1 (PMC5009677; doi:10.1186/s12891-016-1234-1)
Supplement: Additional file 1: — Raw data of RevMan 5.1 for Windows. (XLS 27 kb) [file 12891_2016_1234_MOESM1_ESM.xls]

## Sheet: Sheet1
final correction		TTN			PEEK					Odome criteria		TTN		PEEK
study	year	Mean	SD	N	Mean	SD	N			study	year	Event	N	Event	N
Niu CC	2010	3.4	4.2	27	4	5.7	25			Niu CC	2010	21	28	20	25
Cabraja M	2012	4.1	3.7	44	5.5	4.1	42			Cabraja M	2012	33	44	27	42
Chen Y	2013	7.4	8.3	87	12.3	8.4	93			Chen Y	2013	16	29	23	31
loss of correction		TTN			PEEK					subsidence		TTN		PEEK
study	year	Mean	SD	N	Mean	SD	N			study	year	Event	N	Event	N
Niu CC	2010	3.2	2.4	37	2.8	3.4	44			Chou YC	2008	1	43	0	15
Chen Y	2013	7.6	4.2	87	4	1.3	93			Niu CC	2010	6	37	0	34
										Cabraja M	2012	9	44	6	42
										Chen Y	2013	17	87	5	93
NDI		TTN			PEEK
study	year	Mean	SD	N	Mean	SD	N
Cabraja M	2012	16.9	10.2	44	17.1	9.6	42			fusion rate		TTN		PEEK
Chen Y	2013	21.6	2.6	29	15.2	2.3	31			study	year	Event	N	Event	N
										Chou YC	2008	20	43	15	15
										Niu CC	2010	32	37	34	34
										Cabraja M	2012	41	44	37	42
